# Supplementary material for: Carpal Tunnel Syndrome Is Associated with Increased Risk of Fibromyalgia: A Retrospective Cohort Study
Source: Life (Basel). 2026 Jun 25;16(7):1059. doi: 10.3390/life16071059 (PMC13412866; doi:10.3390/life16071059)
Supplement: Supplementary file 1 [file life-16-01059-s001.zip]

Archive with 1 entries (1 files):
- life-4364819-supplementary.pdf
